# Supplementary material for: Building Environmental Health and Genomics Literacy among Healthcare Providers Serving Vulnerable Communities: An Innovative Educational Framework
Source: Int J Environ Res Public Health. 2022 Jan 14;19(2):929. doi: 10.3390/ijerph19020929 (PMC8776035; doi:10.3390/ijerph19020929)
Supplement: Supplementary file 1 [file ijerph-19-00929-s001.zip]

Archive with 1 entries (1 files):
- ijerph-1477916-supplementary.pdf
